# Supplementary material for: Evidence for Involvement of ADP-Ribosylation Factor 6 in Intracellular Trafficking and Release of Murine Leukemia Virus Gag
Source: Cells. 2024 Jan 31;13(3):270. doi: 10.3390/cells13030270 (PMC10854678; doi:10.3390/cells13030270)
Supplement: Supplementary file 1 [file cells-13-00270-s001.zip]

Archive with 1 entries (1 files):
- cells-2788704-supplementary.pdf
